# Supplementary material for: Quantitative PCR Assays for the Strain-Specific Identification and Enumeration of Probiotic Strain Lacticaseibacillus rhamnosus X253
Source: Foods. 2022 Jul 30;11(15):2282. doi: 10.3390/foods11152282 (PMC9367767; doi:10.3390/foods11152282)
Supplement: Supplementary file 1 [file foods-11-02282-s001.zip]

Archive with 8 entries (8 files):
- Table S5.xlsx
- Table S6.xlsx
- Table S7.xlsx
- Table S8.xlsx
- Table S1.xlsx
- Table S2.xlsx
- Table S3.xlsx
- Table S4.xlsx
