# Supplementary material for: Quantitative PCR Assays for the Strain-Specific Identification and Enumeration of Probiotic Strain Lacticaseibacillus rhamnosus X253
Source: Foods. 2022 Jul 30;11(15):2282. doi: 10.3390/foods11152282 (PMC9367767; doi:10.3390/foods11152282)
Supplement: Supplementary file 1 [file foods-11-02282-s001.zip › Table S5.xlsx]

## Sheet: Reproducibility
Table S5: Results for reproducibility testing
Reproducibility 10 ng/μL	Light Cycler			Mean Cq		ABI7500			Mean Cq
Sample 1	18.41	18.33	18.44	18.3933		18.68	18.79	18.82	18.7633
Sample 2	18.48	18.58	18.39	18.4833		18.88	18.96	18.74	18.86
Sample 3	18.54	18.35	18.61	18.5		18.99	18.56	19.16	18.9033
Sample 4	18.46	18.57	18.58	18.5367		18.82	19.22	18.97	19.0033
Sample 5	18.62	18.46	18.58	18.5533		19.14	19.25	19.39	19.26
Reproducibility 1 ng/μL	Light Cycler			Mean Cq		ABI7500			Mean Cq
Sample 1	21.69	21.71	21.52	21.64		22.12	22.15	22.21	22.16
Sample 2	21.74	21.65	21.76	21.7167		22.48	22.52	22.55	22.5167
Sample 3	21.84	21.75	21.65	21.7467		22.21	22.33	22.18	22.24
Sample 4	21.88	21.8	21.9	21.86		22.11	22.32	22.43	22.2867
Sample 5	21.79	21.65	21.71	21.7167		22.49	22.35	22.56	22.4667
Reproducibility 0.1 ng/μL	Light Cycler			Mean Cq		ABI7500			Mean Cq
Sample 1	25.61	25.49	25.54	25.5467		26.15	26.23	26.17	26.1833
Sample 2	25.67	25.58	25.68	25.6433		26.38	26.49	26.48	26.45
Sample 3	25.49	25.59	25.7	25.5933		26.22	26.35	26.43	26.3333
Sample 4	25.79	25.81	25.83	25.81		26.46	26.39	26.52	26.4567
Sample 5	25.7	25.53	25.61	25.6133		26.44	26.35	26.16	26.3167
