# Supplementary material for: Quantitative PCR Assays for the Strain-Specific Identification and Enumeration of Probiotic Strain Lacticaseibacillus rhamnosus X253
Source: Foods. 2022 Jul 30;11(15):2282. doi: 10.3390/foods11152282 (PMC9367767; doi:10.3390/foods11152282)
Supplement: Supplementary file 1 [file foods-11-02282-s001.zip › Table S6.xlsx]

## Sheet: pure culture and spiked sample
Table S6: Results for pure culture and spiked sample testing
Cell density	pure culture			Mean Cq		spiked sample			Mean Cq
107 cfu/mL	21.54	21.55	21.55	21.5467		22.43	22.48	22.49	22.4667
106 cfu/mL	24.4	24.56	24.42	24.46		25.93	25.97	25.86	25.92
105 cfu/mL	27.84	28.24	27.68	27.92		29.3	29.32	29.49	29.37
104 cfu/mL	31.86	31.64	31.8	31.7667		32.44	31.99	32.58	32.3367
103 cfu/mL	34.47	34.78	34.58	34.61		34.91	34.77	34.84	34.84
