# Supplementary material for: Quantitative PCR Assays for the Strain-Specific Identification and Enumeration of Probiotic Strain Lacticaseibacillus rhamnosus X253
Source: Foods. 2022 Jul 30;11(15):2282. doi: 10.3390/foods11152282 (PMC9367767; doi:10.3390/foods11152282)
Supplement: Supplementary file 1 [file foods-11-02282-s001.zip › Table S7.xlsx]

## Sheet: actual sample
Table S7: Results for actual sample testing
	Cq values			Mean Cq
Batch 1	22.8	22.85	22.72	22.79
Batch 2	22.5	22.61	22.63	22.58
Batch 3	22.36	22.43	22.41	22.4
Batch 4	22.47	22.46	22.54	22.49
Batch 5	22.44	22.41	22.34	22.3967
