# Supplementary material for: Quantitative PCR Assays for the Strain-Specific Identification and Enumeration of Probiotic Strain Lacticaseibacillus rhamnosus X253
Source: Foods. 2022 Jul 30;11(15):2282. doi: 10.3390/foods11152282 (PMC9367767; doi:10.3390/foods11152282)
Supplement: Supplementary file 1 [file foods-11-02282-s001.zip › Table S8.xlsx]

## Sheet: standard curve
Table S8: Results for the standard curve of cell density in the actual sample testing
Cell density (Log (cfu/mL))	Cq values			Mean Cq
8	18.81	18.87	18.77	18.8167
7	22.44	22.41	22.24	22.3633
6	25.6	25.54	25.92	25.6867
5	28.97	29.27	29.29	29.1767
4	32.71	32.43	32.59	32.5767
