# Supplementary material for: Quantitative PCR Assays for the Strain-Specific Identification and Enumeration of Probiotic Strain Lacticaseibacillus rhamnosus X253
Source: Foods. 2022 Jul 30;11(15):2282. doi: 10.3390/foods11152282 (PMC9367767; doi:10.3390/foods11152282)
Supplement: Supplementary file 1 [file foods-11-02282-s001.zip › Table S1.xlsx]

## Sheet: SNP analysis
Table S1 Strains used for genomic comparison and specific loci information
chro	pos	gene	X253	LRB	GG (ATCC 53103)	Lc 705	ATCC 8530	LOCK900	LOCK908	DSM 14870	BFE5264	LR5	SCT-10-10-60	Pen	4B15	ATCC 11443	LR-B1	1.032	hsryfm 1301	BIO6870	TK-F8B	BIO5326	JL-1	LV108	B6	KF7	NCTC13710	NCTC13764	MGYG-HGUT-01293	BPL5	HN001	R0011
X253	769114	alaS	T	A:H	A:H	A:H	A:H	A:H	A:H	A:H	A:H	A:H	A:H	A:H	A:H	A:H	A:H	A:H	A:H	A:H	A:H	A:H	A:H	A:H	A:H	A:H	A:H	A:H	A:H	A:H	A:H	A:H
X253	1081245	KEM50_RS05235	T	G:H	G:H	G:H	G:H	G:H	G:H	G:H	G:H	G:H	G:H	G:H	G:H	G:H	G:H	G:H	G:H	G:H	G:H	G:H	G:H	G:H	G:H	G:H	G:H	G:H	G:H	G:H	G:H	G:H
X253	1283408	KEM50_RS06205	A	C:H	C:H	C:H	C:H	C:H	C:H	C:H	C:H	C:H	C:H	C:H	C:H	C:H	C:H	C:H	C:H	C:H	C:H	C:H	C:H	C:H	C:H	C:H	C:H	C:H	C:H	C:H	C:H	C:H
X253	1342746	holA	T	G:H	G:H	G:H	G:H	G:H	G:H	G:H	G:H	G:H	G:H	G:H	G:H	G:H	G:H	G:H	G:H	G:H	G:H	G:H	G:H	G:H	G:H	G:H	G:H	G:H	G:H	G:H	G:H	G:H
X253	1403572	KEM50_RS06745	G	A:H	A:H	A:H	A:H	A:H	A:H	A:H	A:H	A:H	A:H	A:H	A:H	A:H	A:H	A:H	A:H	A:H	A:H	A:H	A:H	A:H	A:H	A:H	A:H	A:H	A:H	A:H	A:H	A:H
X253	1445979	xerS	T	C:H	C:H	C:H	C:H	C:H	C:H	C:H	C:H	C:H	C:H	C:H	C:H	C:H	C:H	C:H	C:H	C:H	C:H	C:H	C:H	C:H	C:H	C:H	C:H	C:H	C:H	C:H	C:H	C:H
X253	1966694	-	C	T:H	T:H	T:H	T:H	T:H	T:H	T:H	T:H	A:H	T:H	T:H	T:H	T:H	T:H	A:H	T:H	T:H	T:H	T:H	T:H	T:H	T:H	T:H	T:H	T:H	T:H	T:H	T:H	T:H
X253	2189947	KEM50_RS10215	T	A:H	A:H	A:H	A:H	A:H	A:H	A:H	A:H	A:H	A:H	A:H	A:H	A:H	A:H	A:H	A:H	A:H	A:H	A:H	A:H	A:H	A:H	A:H	A:H	A:H	A:H	A:H	A:H	A:H
X253	2326493	KEM50_RS10850	A	C:H	C:H	C:H	C:H	C:H	C:H	C:H	C:H	C:H	C:H	C:H	C:H	C:H	C:H	C:H	C:H	C:H	C:H	C:H	C:H	C:H	C:H	C:H	C:H	C:H	C:H	C:H	C:H	C:H
X253	2335923	KEM50_RS10860	T	G:H	G:H	G:H	G:H	G:H	G:H	G:H	G:H	G:H	G:H	G:H	G:H	G:H	G:H	G:H	G:H	G:H	G:H	G:H	G:H	G:H	G:H	G:H	G:H	G:H	G:H	G:H	G:H	G:H
X253	2409305	KEM50_RS11180	T	C:H	C:H	C:H	C:H	C:H	C:H	C:H	C:H	C:H	C:H	C:H	C:H	C:H	C:H	C:H	C:H	C:H	C:H	C:H	C:H	C:H	C:H	C:H	C:H	C:H	C:H	C:H	C:H	C:H
X253	2850550	KEM50_RS13305	A	G:H	G:H	G:H	G:H	G:H	G:H	G:H	G:H	G:H	G:H	G:H	G:H	G:H	G:H	G:H	G:H	G:H	G:H	G:H	G:H	G:H	G:H	G:H	G:H	G:H	G:H	G:H	G:H	G:H
H indicates that the difference base is plausible.
