# Supplementary material for: Quantitative PCR Assays for the Strain-Specific Identification and Enumeration of Probiotic Strain Lacticaseibacillus rhamnosus X253
Source: Foods. 2022 Jul 30;11(15):2282. doi: 10.3390/foods11152282 (PMC9367767; doi:10.3390/foods11152282)
Supplement: Supplementary file 1 [file foods-11-02282-s001.zip › Table S2.xlsx]

## Sheet: Sensitivity
Table S2: Results for analytical sensitivity testing of DNA concentration
Dilution series 1
DNA Concentration	Cq values				Mean Cq	SD
10 ng/μL	18.35	18.32	18.65		18.44	0.182483
1 ng/μL	22.49	22.47	22.49		22.4833	0.011547
0.1 ng/μL	26.22	25.78	25.78		25.9267	0.254034
0.01 ng/μL	29.56	29.56	29.54		29.5533	0.011547
0.001 ng/μL	32.96	32.88	32.99		32.9433	0.0568624
0.0001 ng/μL	35.61	35.87	35.37		35.6167	0.250067
Dilution series 2
DNA Concentration	Cq values				Mean Cq	SD
5 ng/μL	19.99	19.98	19.98		19.9833	0.0057735
0.5 ng/μL	23.64	23.73	23.65		23.6733	0.0493288
0.05 ng/μL	26.98	26.91	27		26.9633	0.0472582
0.005 ng/μL	30.52	30.57	30.6		30.5633	0.0404145
0.0005 ng/μL	33.83	33.89	34.44		34.0533	0.336204
Dilution series 3
DNA Concentration	Cq values				Mean Cq	SD
2 ng/μL	21.55	21.28	21.45		21.4267	0.136504
0.2 ng/μL	24.9	24.86	24.75		24.8367	0.0776745
0.02 ng/μL	28.61	28.79	28.56		28.6533	0.120968
0.002 ng/μL	32.42	31.87	32.23		32.1733	0.279344
0.0002 ng/μL	34.67	34.68	34.86		34.7367	0.106927	LOD
