# Supplementary material for: Quantitative PCR Assays for the Strain-Specific Identification and Enumeration of Probiotic Strain Lacticaseibacillus rhamnosus X253
Source: Foods. 2022 Jul 30;11(15):2282. doi: 10.3390/foods11152282 (PMC9367767; doi:10.3390/foods11152282)
Supplement: Supplementary file 1 [file foods-11-02282-s001.zip › Table S3.xlsx]

## Sheet: sensitivity testing
Table S3: Results for analytical sensitivity testing of cell density
Cell density	Cq values				Mean Cq	SD
108 cfu/mL	18.74	18.9	18.82		18.82	0.08
107 cfu/mL	21.54	21.55	21.55		21.5467	0.0057735
106 cfu/mL	24.4	24.56	24.42		24.46	0.087178
105 cfu/mL	27.84	28.24	27.68		27.92	0.288444
104 cfu/mL	31.86	31.64	31.8		31.7667	0.113725
103 cfu/mL	34.47	34.78	34.58		34.61	0.157162	LOD
