# Supplementary material for: Quantitative PCR Assays for the Strain-Specific Identification and Enumeration of Probiotic Strain Lacticaseibacillus rhamnosus X253
Source: Foods. 2022 Jul 30;11(15):2282. doi: 10.3390/foods11152282 (PMC9367767; doi:10.3390/foods11152282)
Supplement: Supplementary file 1 [file foods-11-02282-s001.zip › Table S4.xlsx]

## Sheet: Repeatability
Table S4: Results for repeatability testing
Repeatability 10 ng/μL	Rep 1			Mean Cq		Rep 2			Mean Cq
Sample 1	18.41	18.33	18.44	18.3933		18.48	18.5	18.52	18.5
Sample 2	18.48	18.58	18.39	18.4833		18.53	18.53	18.54	18.5333
Sample 3	18.54	18.35	18.61	18.5		18.59	18.6	18.66	18.6167
Sample 4	18.46	18.57	18.58	18.5367		18.62	18.65	18.66	18.6433
Sample 5	18.62	18.46	18.58	18.5533		18.64	18.66	18.56	18.62
Repeatability 1 ng/μL	Rep 1			Mean Cq		Rep 2			Mean Cq
Sample 1	21.69	21.71	21.52	21.64		21.78	21.88	21.8	21.82
Sample 2	21.74	21.65	21.76	21.7167		21.8	21.72	21.82	21.78
Sample 3	21.84	21.75	21.65	21.7467		21.91	21.82	21.94	21.89
Sample 4	21.88	21.8	21.9	21.86		21.96	21.96	21.99	21.97
Sample 5	21.79	21.65	21.71	21.7167		21.91	21.85	21.89	21.8833
Repeatability 0.1 ng/μL	Rep 1			Mean Cq		Rep 2			Mean Cq
Sample 1	25.61	25.49	25.54	25.5467		25.65	25.65	25.66	25.6533
Sample 2	25.67	25.58	25.68	25.6433		25.78	25.69	25.59	25.6867
Sample 3	25.49	25.59	25.7	25.5933		25.71	25.72	25.75	25.7267
Sample 4	25.79	25.81	25.83	25.81		25.83	25.86	25.84	25.8433
Sample 5	25.7	25.53	25.61	25.6133		25.74	25.82	25.66	25.74
